# Supplementary material for: Effects of Cryopreservation on Sperm with Cryodiluent in Viviparous Black Rockfish (Sebastes schlegelii)
Source: Int J Mol Sci. 2022 Mar 21;23(6):3392. doi: 10.3390/ijms23063392 (PMC8955014; doi:10.3390/ijms23063392)
Supplement: Supplementary file 1 [file ijms-23-03392-s001.zip]

Archive with 3 entries (3 files):
- Data S1. The supplementary data of transcriptome analysis.xlsx
- Data S2. The supplementary data of methylome analysis. .xlsx
- Figure S1.pdf
